# Supplementary material for: Association of oxidative stress and inflammatory metabolites with Alzheimer’s disease cerebrospinal fluid biomarkers in mild cognitive impairment
Source: Alzheimers Res Ther. 2024 Jul 30;16:171. doi: 10.1186/s13195-024-01542-4 (PMC11287840; doi:10.1186/s13195-024-01542-4)
Supplement: Supplementary file 2 — Supplementary Material 2. [file 13195_2024_1542_MOESM2_ESM.xlsx]

## Sheet: Sup.Table1
Characteristic	ACE cohort	Heidelberg/Mannheim.cohort	P.value
MCI patients (N)	147	58	NA
Age (SD)	71.99(7.75)	69.74(7.98)	0.0701208
Female (%)	77(52.38%)	32(55.17%)	0.837262
Body Mass index (SD)	26.47(3.75)	25.86(3.62)	0.353779
(%) Lipid lowering medication user (%)	66(44.9%)	19(32.76%)	0.152229
Amyloid-beta 42 in pg/mL (SD)	793.33 (332.34)	697 (381.42)	0.0972004
P-Tau in pg/mL (SD)	71.39 (37.03)	64.92 (28.71)	0.197077
Total tau in pg/mL (SD)	425.78 (286.71)	363.49 (292.44)	0.184788
APOE categories
APOE ε4 ( ε4ε4/ ε3ε4/ ε2ε4)	51 (34.69%)	26 (44.83%)	0.234287
APOE ε3ε3	85 (57.82%)	27 (46.55%)	0.192114
APOE ε2ε2/ ε2ε3	11 (7.48%)	5 (8.62%)	1
ATN categories
A-T-N-	44 (29.93%)	15 (25.86%)	0.748502
A+T-N-	19 (12.93%)	13 (22.41%)	0.108356
A+T+N-	9 (6.12%)	7 (12.07%)	0.224206
A+T+N+	40 (27.21%)	8 (13.79%)	0.0616644
comorbidities
Arterial hypertension (aHTN)		30 (51.72%)
Hypercholesterolemia (Hypercholesterinämie)		17 (29.31)
Hypothyroidism (Hypothyreose)		10 (17.24%)
Diabetes Mellitus Type II (DM II)		7 (12.06%)
Coronary Heart Disease (KHK)		5(8.62%)
Primary Hyperparathyroidism (PHP)		3(5.17%)
Osteoarthritis (Arthrose)		3(5.17%)

## Sheet: Sup.Table2
Abbreviations	Name	Class	CSF	Plasma	Lipid maps ID
PGA2	Prostaglandin A2	Prostaglandin	Yes	No	LMFA03010035
PGE2	Prostaglandin E2	Prostaglandin	Yes	No	LMFA03010003
PGF2a	Prostaglandin F2α	Prostaglandin	Yes	No	LMFA03010002
2-3-dinor-8-iso-PGF2a	2,3-Dinor-8-iso-PGF2α	Isoprostane	Yes	No	LMFA03110010
5-iPF2a VI	(+/-) 5-iPF2α-VI	Isoprostane	Yes	No	LMFA03110011
8-iso-PGA1	8-iso-Prostaglandin A1	Isoprostane	Yes	No	LMFA03110008
8-iso-PGE1	8-iso-Prostaglandin E1	Isoprostane	Yes	No	LMFA03110002
8-iso-PGF2a (15-F2t-IsoP)	15-F2t-IsoP	Isoprostane	Yes	Yes	LMFA03110001
8-12-iso-iPF2a VI	8,12-iso-iPF2α-VI	Isoprostane	Yes	Yes	NA

## Sheet: Sup.Table3
Association of cerebrospinal fluid (CSF) level of metabolites with Aβ-42 levels in CSF
	ACE cohort			Heidelberg/Mannheim cohort			Meta-analysis
	β	SE	P-value	β	SE	P-value	β	SE	Direction	P-value	FDR
PGE2	0.167	0.093	0.073	0.302	0.164	0.075	0.2	0.081	++	0.0133	0.112
PGF2α	0.173	0.132	0.193	0.309	0.173	0.083	0.223	0.105	++	0.0336	0.112
8,12-iso-iPF2α VI	0.099	0.087	0.258	0.482	0.191	0.017	0.165	0.079	++	0.0374	0.112
5-iPF2α VI	0.116	0.099	0.244	0.23	0.192	0.24	0.14	0.088	++	0.112	0.236
8-iso-PGF2α (15-F2t-IsoP)	0.139	0.115	0.23	0.123	0.196	0.533	0.135	0.099	++	0.174	0.236
2,3-dinor-8-iso-PGF2α	0.131	0.123	0.287	0.155	0.187	0.414	0.138	0.103	++	0.178	0.236
PGA2	0.124	0.112	0.267	0.132	0.181	0.471	0.127	0.095	++	0.183	0.236
8-iso-PGE1	0.09	0.084	0.287	-0.114	0.154	0.465	0.043	0.074	-+	0.56	0.621
8-iso-PGA1	0.05	0.088	0.567	-0.007	0.176	0.967	0.039	0.078	-+	0.621	0.621
Association of cerebrospinal fluid (CSF) level of metabolites with p-tau levels in CSF
	ACE cohort			Heidelberg/Mannheim cohort			Meta-analysis
	β	SE	P-value	β	SE	P-value	β	SE	Direction	P-value	FDR
8,12-iso-iPF2α VI	0.227	0.081	0.006	0.555	0.194	0.007	0.275	0.075	++	0.0002	0.002
PGF2α	0.162	0.125	0.199	0.464	0.164	0.008	0.273	0.1	++	0.006	0.027
5-iPF2α VI	0.209	0.096	0.031	0.248	0.201	0.226	0.216	0.087	++	0.013	0.038
2,3-dinor-8-iso-PGF2α	0.046	0.121	0.707	0.327	0.19	0.094	0.127	0.102	++	0.214	0.482
8-iso-PGE1	-0.089	0.08	0.269	0.014	0.157	0.93	-0.068	0.071	+-	0.343	0.543
PGA2	-0.069	0.11	0.533	-0.137	0.187	0.468	-0.087	0.095	--	0.362	0.543
8-iso-PGA1	-0.068	0.083	0.411	0.159	0.183	0.391	-0.03	0.076	+-	0.695	0.864
8-iso-PGF2α (15-F2t-IsoP)	0.08	0.113	0.482	-0.131	0.201	0.519	0.029	0.099	-+	0.768	0.864
PGE2	-0.064	0.089	0.474	0.302	0.173	0.09	0.013	0.079	+-	0.873	0.873
Association of cerebrospinal fluid (CSF) level of metabolites with t-tau levels in CSF
	ACE cohort			Heidelberg/Mannheim cohort			Meta-analysis
	β	SE	P-value	β	SE	P-value	β	SE	Direction	P-value	FDR
8,12-iso-iPF2α VI	0.195	0.082	0.019	0.457	0.213	0.039	0.228	0.077	++	0.003	0.026
PGF2α	0.19	0.126	0.134	0.349	0.182	0.064	0.241	0.104	++	0.02	0.09
5-iPF2α VI	0.147	0.095	0.125	0.127	0.215	0.559	0.144	0.087	++	0.099	0.296
8-iso-PGE1	-0.071	0.081	0.384	-0.228	0.169	0.188	-0.1	0.073	--	0.171	0.358
PGA2	-0.049	0.108	0.65	-0.339	0.189	0.082	-0.121	0.094	--	0.199	0.358
2,3-dinor-8-iso-PGF2α	0.032	0.119	0.786	0.282	0.203	0.173	0.096	0.103	++	0.349	0.523
8-iso-PGF2α (15-F2t-IsoP)	0.054	0.111	0.63	-0.278	0.208	0.19	-0.02	0.098	-+	0.835	0.844
8-iso-PGA1	-0.082	0.084	0.329	0.318	0.187	0.098	-0.015	0.076	+-	0.842	0.844
PGE2	-0.086	0.089	0.339	0.279	0.184	0.137	-0.016	0.08	+-	0.844	0.844

## Sheet: Sup.Table4
Association of metabolites with Aβ42, Aβ40 and Aβ42/ Aβ40 ration in Mannheim/Heidelberg cohort
	Aβ42				Aβ40				Aβ42/ Aβ40 ratio
name	BETA	SE	p-value	FDR	BETA	SE	p-value	FDR	BETA	SE	p-value	FDR
PGA2	0.132	0.181	0.471	0.599	0.062	0.159	0.697	0.79	0.002	0.005	0.677	0.704
PGE2	0.302	0.164	0.0747	0.25	0.423	0.134	0.00334	0.015	-0.002	0.005	0.662	0.704
PGF2α	0.309	0.173	0.0832	0.25	0.452	0.133	0.00176	0.015	-0.004	0.005	0.351	0.704
2-3-dinor-8-iso-PGF2α	0.155	0.187	0.414	0.599	0.231	0.163	0.165	0.297	-0.005	0.005	0.363	0.704
5-iPF2α VI	0.23	0.192	0.24	0.539	0.391	0.16	0.0201	0.0452	-0.005	0.005	0.345	0.704
8-iso-PGA1	-0.007	0.176	0.967	0.967	0.06	0.156	0.703	0.79	-0.005	0.005	0.32	0.704
8-iso-PGE1	-0.114	0.154	0.465	0.599	-0.074	0.138	0.598	0.79	-0.002	0.004	0.632	0.704
8-iso-PGF2α (15-F2t-IsoP)	0.123	0.196	0.533	0.599	0.002	0.171	0.992	0.992	0.004	0.005	0.487	0.704
8-12-iso-iPF2α VI	0.482	0.191	0.0165	0.149	0.478	0.163	0.00597	0.0179	-0.002	0.006	0.704	0.704

## Sheet: Sup.Table5
Association with amyloid beta 42 in Amyloid Positive MCI
	ACE cohort			Heidelberg/Mannheim samples			Meta-analysis
Metabolite	β	SE	P-value	β	SE	P-value	β	SE	P.value	Direction	FDR
PGA2	-0.251317	0.182412	0.173315	0.140998	0.211284	0.514066	-0.0838	0.1381	0.544	+-	0.7182
PGE2	0.117542	0.148185	0.430834	0.0985202	0.223624	0.665424	0.1117	0.1235	0.3657	++	0.7182
PGF2a	0.0174418	0.206879	0.933096	0.197769	0.245067	0.431501	0.0925	0.1581	0.5586	++	0.7182
2-3-dinor-8-iso-PGF2a	0.00525091	0.170719	0.975563	0.228615	0.198411	0.266153	0.1003	0.1294	0.4384	++	0.7182
5-iPF2a VI	0.189433	0.150291	0.21231	0.142052	0.268543	0.604087	0.1781	0.1311	0.1744	++	0.7182
8-iso-PGA1	0.159776	0.13106	0.227657	-0.1176	0.212727	0.588027	0.0835	0.1116	0.4545	-+	0.7182
8-iso-PGE1	0.0107025	0.137515	0.938229	0.111598	0.206301	0.597046	0.0417	0.1144	0.7153	++	0.7793
8-iso-PGF2a (15-F2t-IsoP)	-0.0938422	0.186572	0.61679	0.250016	0.232591	0.298354	0.0408	0.1455	0.7793	+-	0.7793
8-12-iso-iPF2a VI	0.0720039	0.132306	0.58834	0.51588	0.192178	0.0162839	0.2147	0.109	0.04878	++	0.43902
Association with p-tau in Amyloid Positive MCI
	ACE cohort			Heidelberg/Mannheim samples			Meta-analysis
Metabolite	β	SE	P-value	β	SE	P-value	β	SE	P.value	Direction	FDR
PGA2	-0.0862936	0.176878	0.62739	-0.242223	0.22754	0.302891	-0.145	0.1396	0.299	--	0.5382
PGE2	0.0580177	0.136684	0.672771	0.482619	0.215871	0.0399746	0.1795	0.1155	0.12	++	0.27
PGF2a	0.406463	0.182602	0.0298507	0.574372	0.234315	0.0261055	0.4699	0.144	0.001104	++	0.0070605
2-3-dinor-8-iso-PGF2a	-0.206916	0.16118	0.20408	0.414458	0.201936	0.0568616	0.0349	0.126	0.7818	+-	0.7818
5-iPF2a VI	0.163424	0.144145	0.261337	0.40441	0.280071	0.168048	0.2139	0.1282	0.09515	++	0.27
8-iso-PGA1	0.0590368	0.121698	0.629395	-0.00967006	0.236046	0.967829	0.0446	0.1082	0.68	-+	0.7677
8-iso-PGE1	0.0599527	0.12613	0.63631	0.0521599	0.225632	0.820525	0.0581	0.1101	0.5977	++	0.7677
8-iso-PGF2a (15-F2t-IsoP)	0.150822	0.177833	0.399694	-0.13715	0.262512	0.608514	0.0602	0.1472	0.6824	-+	0.7677
8-12-iso-iPF2a VI	0.269582	0.11672	0.0244253	0.521388	0.21848	0.0297098	0.3255	0.1029	0.001569	++	0.0070605
Association with total tau in Amyloid Positive MCI
	ACE cohort			Heidelberg/Mannheim samples			Meta-analysis
Metabolite	β	SE	P-value	β	SE	P-value	β	SE	P.value	Direction	FDR
PGA2	-0.130778	0.174683	0.456938	-0.434668	0.204397	0.0493635	-0.259	0.1328	0.05109	--	0.15327
PGE2	-0.00906415	0.139866	0.948548	0.305463	0.230825	0.204317	0.0754	0.1196	0.5284	+-	0.751243
PGF2a	0.46937	0.18439	0.0135445	0.352744	0.255381	0.18619	0.4294	0.1495	0.004074	++	0.036666
2-3-dinor-8-iso-PGF2a	-0.144458	0.160678	0.372162	0.188959	0.218081	0.399045	-0.0271	0.1294	0.8338	+-	0.8338
5-iPF2a VI	0.135374	0.143182	0.348149	0.128641	0.290966	0.664322	0.1341	0.1285	0.2967	++	0.64296
8-iso-PGA1	0.0750531	0.124209	0.547996	0.185225	0.22741	0.427316	0.1004	0.109	0.3572	++	0.64296
8-iso-PGE1	0.102395	0.12843	0.428484	-0.131416	0.220148	0.560074	0.043	0.1109	0.6981	-+	0.785362
8-iso-PGF2a (15-F2t-IsoP)	0.173739	0.175721	0.326706	-0.124324	0.258414	0.636956	0.0795	0.1453	0.5843	-+	0.751243
8-12-iso-iPF2a VI	0.263507	0.119716	0.0316531	0.283586	0.239859	0.254357	0.2675	0.1071	0.01251	++	0.056295

## Sheet: Sup.Table6
Association with amyloid beta 42 in Amyloid negative MCI
	ACE cohort			Heidelberg/Mannheim samples			Meta-analysis
Metabolite	β	SE	P-value	β	SE	P-value	β	SE	P.value	Direction	FDR
PGA2	0.00219031	0.154054	0.988698	-0.114362	0.382211	0.770357	-0.0141	0.1429	0.9214	-+	0.9933
PGE2	0.0350763	0.142045	0.805711	0.52196	0.381241	0.198271	0.0944	0.1331	0.4781	++	0.9933
PGF2a	0.164568	0.192964	0.396829	0.115961	0.529239	0.830578	0.1589	0.1813	0.3809	++	0.9933
2-3-dinor-8-iso-PGF2a	0.0839793	0.200676	0.676932	-0.436905	0.492008	0.393541	0.0097	0.1858	0.9584	-+	0.9933
5-iPF2a VI	0.106631	0.147212	0.471382	-0.360459	0.400875	0.387817	0.0511	0.1382	0.7114	-+	0.9933
8-iso-PGA1	-0.0785999	0.134477	0.560885	-0.0969843	0.512456	0.853341	-0.0798	0.1301	0.5396	--	0.9933
8-iso-PGE1	0.0760973	0.126154	0.548437	-0.558834	0.339356	0.130631	-0.001	0.1182	0.9933	-+	0.9933
8-iso-PGF2a (15-F2t-IsoP)	0.173399	0.160601	0.284153	-0.416236	0.385922	0.303872	0.0864	0.1483	0.5603	-+	0.9933
8-12-iso-iPF2a VI	0.0913204	0.131572	0.490075	-0.456573	0.659551	0.503132	0.0704	0.129	0.5856	-+	0.9933
Association with P-tau n Amyloid negative MCI
	ACE cohort			Heidelberg/Mannheim samples			Meta-analysis
Metabolite	β	SE	P-value	β	SE	P-value	β	SE	P.value	Direction	FDR
PGA2	0.0121724	0.130701	0.926077	0.0461073	0.290927	0.876947	0.0179	0.1192	0.8808	++	0.9384
PGE2	-0.061671	0.120339	0.610002	0.0660954	0.312393	0.836306	-0.0452	0.1123	0.6876	+-	0.884057
PGF2a	-0.0283826	0.164524	0.863561	0.087259	0.401683	0.832003	-0.0118	0.1522	0.9384	+-	0.9384
2-3-dinor-8-iso-PGF2a	0.320584	0.165928	0.0575812	0.600451	0.341548	0.106497	0.374	0.1492	0.01221	++	0.10989
5-iPF2a VI	0.174184	0.123573	0.163292	0.312401	0.300827	0.321339	0.1941	0.1143	0.08943	++	0.26829
8-iso-PGA1	-0.136343	0.113112	0.232363	0.369977	0.37325	0.342876	-0.0938	0.1083	0.3864	+-	0.84816
8-iso-PGE1	-0.159806	0.105473	0.134511	0.360544	0.229476	0.14722	-0.0691	0.0958	0.4712	+-	0.84816
8-iso-PGF2a (15-F2t-IsoP)	0.0987965	0.136913	0.473051	-0.0963087	0.306623	0.759326	0.0664	0.125	0.5955	-+	0.884057
8-12-iso-iPF2a VI	0.157329	0.110312	0.158517	0.907951	0.431905	0.0593734	0.2033	0.1069	0.05716	++	0.25722
Association with total-tau n Amyloid negative MCI
	ACE cohort			Heidelberg/Mannheim samples			Meta-analysis
Metabolite	β	SE	P-value	β	SE	P-value	β	SE	P.value	Direction	FDR
PGA2	0.0703284	0.1353	0.604919	-0.249587	0.33591	0.473042	0.0257	0.1255	0.8379	-+	0.9414
PGE2	-0.0514679	0.124903	0.681608	0.338368	0.355621	0.361798	-0.0087	0.1178	0.9414	+-	0.9414
PGF2a	0.0225256	0.170783	0.895468	0.597608	0.440322	0.20191	0.0977	0.1592	0.5394	++	0.8091
2-3-dinor-8-iso-PGF2a	0.255983	0.174044	0.146029	0.787491	0.390334	0.0687127	0.3441	0.159	0.0304	++	0.2736
5-iPF2a VI	0.112198	0.129333	0.388759	0.584885	0.328188	0.102312	0.1757	0.1203	0.1441	++	0.3906
8-iso-PGA1	-0.176268	0.11669	0.135671	0.806258	0.391015	0.0636497	-0.0959	0.1118	0.391	+-	0.7038
8-iso-PGE1	-0.154873	0.109719	0.162782	-0.0236713	0.32488	0.943353	-0.1414	0.104	0.1736	--	0.3906
8-iso-PGF2a (15-F2t-IsoP)	0.051275	0.142421	0.719961	-0.478536	0.334202	0.179976	-0.0302	0.131	0.818	-+	0.9414
8-12-iso-iPF2a VI	0.118353	0.115332	0.308548	1.16604	0.491585	0.0370209	0.173	0.1123	0.1234	++	0.3906

## Sheet: Sup.Table7
Association of metabolites in plasma with amyloid-beta 42, p-tau and total tau in ACE cohort
Stratum	Aβ-42			p-tau			t-tau
Overall sample	β	SE	P-value	β	SE	P-value	β	SE	P-value
8-12-iso-iPF2α VI	0.18	0.111	0.107	-0.115	0.11	0.296	-0.144	0.107	0.183
8-iso-PGF2α (15-F2t-IsoP)	0.04	0.089	0.652	0.02	0.087	0.818	0.026	0.086	0.761
APOE 4 stratum
8-12-iso-iPF2α VI	0.239	0.177	0.184	-0.004	0.194	0.983	-0.124	0.189	0.514
8-iso-PGF2α (15-F2t-IsoP)	-0.124	0.158	0.437	-0.031	0.17	0.858	-0.037	0.167	0.827
APOE 33 stratum
8-12-iso-iPF2α VI	0.286	0.15	0.0615	-0.158	0.146	0.283	-0.175	0.142	0.223
8-iso-PGF2α (15-F2t-IsoP)	0.124	0.117	0.293	0.01	0.112	0.927	0.023	0.11	0.835
APOE 2 stratum
8-12-iso-iPF2α VI	-0.143	0.432	0.758	0.091	0.379	0.822	0.195	0.329	0.585
8-iso-PGF2α (15-F2t-IsoP)	-0.513	0.407	0.276	0.526	0.327	0.183	0.539	0.263	0.11

## Sheet: Sup.Table8
Association of metabolites with ATN categories
Marker	Comparison	Mean_cat1	Mean_cat2	Mean_Difference	Std_Error	P_Value	FDR
PGF2a	A+T_N_ vs A+T+N+	0.0511698	0.070525	0.0193552	0.00430927	3.78494e-05	0.00197566
2-3-dinor-8-iso-PGF2a	A+T+N_ vs A+T+N+	0.00796852	0.0129652	0.00499664	0.00114775	7.31725e-05	0.00197566
5-iPF2a VI	A+T_N_ vs A+T+N+	0.00724156	0.00974515	0.00250359	0.000746719	0.00142642	0.0256755
2-3-dinor-8-iso-PGF2a	A_T_N_ vs A+T+N_	0.0119592	0.00796852	-0.00399064	0.00122141	0.0019534	0.0263709
PGA2	A+T_N_ vs A+T+N+	0.0885926	0.0732732	-0.0153195	0.0050972	0.00449074	0.0485
PGF2a	A_T_N_ vs A+T_N_	0.0611159	0.0511698	-0.00994606	0.0034843	0.0059787	0.0538083
PGA2	A_T_N_ vs A+T+N+	0.0836986	0.0732732	-0.0104255	0.00437488	0.0195234	0.131783
5-iPF2a VI	A_T_N_ vs A+T+N+	0.00784942	0.00974515	0.00189573	0.000783098	0.0179074	0.131783
8-iso-PGF2a (15-F2t-IsoP)	A+T_N_ vs A+T+N+	0.0281785	0.0428337	0.0146552	0.00622866	0.0231285	0.138771
PGF2a	A_T_N_ vs A+T+N+	0.0611159	0.070525	0.0094091	0.00460315	0.0447333	0.225956
8-12-iso-iPF2a VI	A+T_N_ vs A+T+N+	0.0272736	0.0310613	0.00378769	0.0018399	0.0460281	0.225956
2-3-dinor-8-iso-PGF2a	A+T+N_ vs A+T_N_	0.00796852	0.0111065	0.00313798	0.00164653	0.069986	0.314937
PGE2	A_T_N_ vs A+T+N+	0.0124912	0.01113	-0.00136126	0.000817761	0.101169	0.389329
PGA2	A+T+N_ vs A+T+N+	0.0841766	0.0732732	-0.0109034	0.00635666	0.108147	0.389329
8-12-iso-iPF2a VI	A+T+N_ vs A+T+N+	0.0274404	0.0310613	0.00362089	0.00205132	0.0963263	0.389329
8-12-iso-iPF2a VI	A_T_N_ vs A+T+N+	0.0285074	0.0310613	0.00255387	0.00164206	0.123883	0.398131
5-iPF2a VI	A+T+N_ vs A+T+N+	0.00778629	0.00974515	0.00195886	0.00120402	0.125338	0.398131
8-iso-PGF2a (15-F2t-IsoP)	A_T_N_ vs A+T_N_	0.0386019	0.0281785	-0.0104234	0.00684441	0.133684	0.401051
PGF2a	A+T+N_ vs A+T_N_	0.0611794	0.0511698	-0.0100096	0.00632577	0.143985	0.40922
8-iso-PGF2a (15-F2t-IsoP)	A+T+N_ vs A+T+N+	0.0319915	0.0428337	0.0108422	0.00762267	0.174878	0.47217
PGF2a	A+T+N_ vs A+T+N+	0.0611794	0.070525	0.00934557	0.00700457	0.202041	0.519535
PGA2	A_T_N_ vs A+T_N_	0.0836986	0.0885926	0.00489401	0.00494047	0.328021	0.717321
8-iso-PGE1	A_T_N_ vs A+T_N_	0.00600948	0.0056575	-0.000351981	0.000369272	0.345377	0.717321
8-iso-PGA1	A_T_N_ vs A+T_N_	0.136942	0.13106	-0.00588229	0.00609836	0.34095	0.717321
5-iPF2a VI	A_T_N_ vs A+T_N_	0.00784942	0.00724156	-0.000607857	0.000632084	0.340343	0.717321
2-3-dinor-8-iso-PGF2a	A+T_N_ vs A+T+N+	0.0111065	0.0129652	0.00185866	0.00186245	0.325387	0.717321
PGE2	A_T_N_ vs A+T_N_	0.0124912	0.0118902	-0.000600977	0.000872742	0.496581	0.80612
8-12-iso-iPF2a VI	A_T_N_ vs A+T_N_	0.0285074	0.0272736	-0.00123382	0.00185547	0.509709	0.80612
8-iso-PGF2a (15-F2t-IsoP)	A_T_N_ vs A+T+N_	0.0386019	0.0319915	-0.00661041	0.00813356	0.426277	0.80612
8-iso-PGF2a (15-F2t-IsoP)	A_T_N_ vs A+T+N+	0.0386019	0.0428337	0.00423182	0.00647085	0.51499	0.80612
8-iso-PGA1	A_T_N_ vs A+T+N+	0.136942	0.133973	-0.00296862	0.00444098	0.505896	0.80612
2-3-dinor-8-iso-PGF2a	A_T_N_ vs A+T+N+	0.0119592	0.0129652	0.001006	0.00149983	0.504273	0.80612
PGE2	A+T_N_ vs A+T+N+	0.0118902	0.01113	-0.00076028	0.00104468	0.470494	0.80612
PGA2	A+T+N_ vs A+T_N_	0.0841766	0.0885926	0.00441609	0.00675838	0.522485	0.80612
8-iso-PGA1	A+T+N_ vs A+T_N_	0.135893	0.13106	-0.00483363	0.00642266	0.458779	0.80612
2-3-dinor-8-iso-PGF2a	A_T_N_ vs A+T_N_	0.0119592	0.0111065	-0.000852663	0.00190872	0.657709	0.82596
PGE2	A_T_N_ vs A+T+N_	0.0124912	0.0118025	-0.000688719	0.00130234	0.608628	0.82596
8-12-iso-iPF2a VI	A_T_N_ vs A+T+N_	0.0285074	0.0274404	-0.00106702	0.00206529	0.612171	0.82596
8-iso-PGE1	A+T_N_ vs A+T+N+	0.0056575	0.00591942	0.00026192	0.000461379	0.572559	0.82596
8-iso-PGA1	A+T_N_ vs A+T+N+	0.13106	0.133973	0.00291367	0.00559525	0.606564	0.82596
8-iso-PGF2a (15-F2t-IsoP)	A+T+N_ vs A+T_N_	0.0319915	0.0281785	-0.00381296	0.00794224	0.637406	0.82596
5-iPF2a VI	A+T+N_ vs A+T_N_	0.00778629	0.00724156	-0.000544725	0.00111173	0.634067	0.82596
PGE2	A+T+N_ vs A+T+N+	0.0118025	0.01113	-0.000672539	0.0014233	0.643956	0.82596
8-iso-PGA1	A+T+N_ vs A+T+N+	0.135893	0.133973	-0.00191996	0.00487678	0.699221	0.858134
8-iso-PGE1	A+T+N_ vs A+T_N_	0.00589149	0.0056575	-0.00023399	0.000677134	0.736089	0.883306
8-iso-PGE1	A_T_N_ vs A+T+N_	0.00600948	0.00589149	-0.000117991	0.00066883	0.863245	0.971151
8-iso-PGA1	A_T_N_ vs A+T+N_	0.136942	0.135893	-0.00104867	0.00544666	0.849066	0.971151
8-iso-PGE1	A_T_N_ vs A+T+N+	0.00600948	0.00591942	-9.0061e-05	0.000449103	0.841678	0.971151
PGA2	A_T_N_ vs A+T+N_	0.0836986	0.0841766	0.000477919	0.00623168	0.940023	0.988044
5-iPF2a VI	A_T_N_ vs A+T+N_	0.00784942	0.00778629	-6.31323e-05	0.00113649	0.956638	0.988044
PGE2	A+T+N_ vs A+T_N_	0.0118025	0.0118902	8.77414e-05	0.00145558	0.952759	0.988044
8-12-iso-iPF2a VI	A+T+N_ vs A+T_N_	0.0274404	0.0272736	-0.000166803	0.00222583	0.941039	0.988044
8-iso-PGE1	A+T+N_ vs A+T+N+	0.00589149	0.00591942	2.79301e-05	0.000723769	0.969747	0.988044
PGF2a	A_T_N_ vs A+T+N_	0.0611159	0.0611794	6.35286e-05	0.00652951	0.992402	0.992402

## Sheet: Sup.Table9
Association of metabolites with ATN categories in the Mannheim/Heidelberg cohort
Marker	Comparison	Mean_cat1	Mean_cat2	Mean_Difference	Std_Error	P_Value	FDR
8-12-iso-iPF2a VI	A+T_N_ vs A+T+N_	0.0261195	0.0343188	0.00819934	0.00189963	0.000436395	0.0235653
8-iso-PGF2a (15-F2t-IsoP)	A+T+N+ vs A+T+N_	0.0304551	0.0178327	-0.0126223	0.00423338	0.0116764	0.277309
PGF2a	A+T+N+ vs A+T_N_	0.0580045	0.0503255	-0.00767899	0.00282941	0.0198508	0.277309
8-iso-PGF2a (15-F2t-IsoP)	A_T_N_ vs A+T+N_	0.0334236	0.0178327	-0.0155909	0.0061977	0.0205414	0.277309
5-iPF2a VI	A_T_N_ vs A+T+N_	0.00870441	0.010819	0.00211458	0.000903694	0.0340861	0.36813
2-3-dinor-8-iso-PGF2a	A+T_N_ vs A+T+N_	0.00680001	0.00907171	0.0022717	0.00105344	0.0588779	0.446003
8-12-iso-iPF2a VI	A_T_N_ vs A+T_N_	0.0305248	0.0261195	-0.00440533	0.00227342	0.0636828	0.446003
5-iPF2a VI	A+T_N_ vs A+T+N_	0.00800576	0.010819	0.00281323	0.00143342	0.0660746	0.446003
8-12-iso-iPF2a VI	A+T+N+ vs A+T_N_	0.0322273	0.0261195	-0.00610779	0.003192	0.0825946	0.478026
8-12-iso-iPF2a VI	A_T_N_ vs A+T+N_	0.0305248	0.0343188	0.00379401	0.00211861	0.0885233	0.478026
PGF2a	A_T_N_ vs A+T+N+	0.0530521	0.0580045	0.00495242	0.00273121	0.0998295	0.490072
PGF2a	A_T_N_ vs A+T_N_	0.0530521	0.0503255	-0.00272657	0.00176774	0.135825	0.534154
PGA2	A+T+N+ vs A+T+N_	0.0861453	0.0993715	0.0132262	0.00835542	0.137487	0.534154
8-iso-PGE1	A+T_N_ vs A+T+N_	0.00564697	0.00645822	0.000811247	0.000505904	0.138484	0.534154
8-iso-PGF2a (15-F2t-IsoP)	A+T_N_ vs A+T+N_	0.0276753	0.0178327	-0.0098426	0.00700154	0.177658	0.556519
8-iso-PGA1	A+T+N+ vs A+T_N_	0.119959	0.127204	0.00724544	0.00525469	0.184612	0.556519
2-3-dinor-8-iso-PGF2a	A+T+N+ vs A+T_N_	0.00821361	0.00680001	-0.0014136	0.0010076	0.188089	0.556519
2-3-dinor-8-iso-PGF2a	A_T_N_ vs A+T+N_	0.00749805	0.00907171	0.00157366	0.00113365	0.191045	0.556519
PGA2	A+T+N+ vs A+T_N_	0.0861453	0.0960885	0.0099432	0.00730432	0.195812	0.556519
PGE2	A+T_N_ vs A+T+N_	0.012126	0.0133839	0.00125789	0.00101485	0.239967	0.605837
8-iso-PGE1	A_T_N_ vs A+T+N_	0.00586647	0.00645822	0.000591749	0.000485118	0.252521	0.605837
PGA2	A_T_N_ vs A+T+N_	0.0909753	0.0993715	0.00839615	0.00708231	0.258561	0.605837
PGF2a	A+T_N_ vs A+T+N_	0.0503255	0.0552013	0.00487576	0.00408559	0.269013	0.605837
5-iPF2a VI	A+T+N+ vs A+T_N_	0.0105634	0.00800576	-0.00255762	0.00225024	0.275924	0.605837
PGE2	A_T_N_ vs A+T+N_	0.012319	0.0133839	0.00106496	0.000924171	0.28048	0.605837
8-iso-PGE1	A+T+N+ vs A+T+N_	0.00586256	0.00645822	0.000595653	0.000545588	0.296824	0.61648
8-iso-PGA1	A+T_N_ vs A+T+N_	0.127204	0.119415	-0.00778916	0.00759751	0.324871	0.649743
5-iPF2a VI	A_T_N_ vs A+T+N+	0.00870441	0.0105634	0.00185897	0.0019559	0.368449	0.696037
PGA2	A_T_N_ vs A+T_N_	0.0909753	0.0960885	0.00511318	0.0058051	0.386563	0.696037
2-3-dinor-8-iso-PGF2a	A_T_N_ vs A+T_N_	0.00749805	0.00680001	-0.000698039	0.000792271	0.386687	0.696037
8-iso-PGA1	A_T_N_ vs A+T_N_	0.122189	0.127204	0.00501537	0.00620187	0.426148	0.742322
8-iso-PGF2a (15-F2t-IsoP)	A_T_N_ vs A+T_N_	0.0334236	0.0276753	-0.00574829	0.00806824	0.48289	0.756708
8-12-iso-iPF2a VI	A+T+N+ vs A+T+N_	0.0322273	0.0343188	0.00209155	0.00308366	0.513923	0.756708
PGA2	A_T_N_ vs A+T+N+	0.0909753	0.0861453	-0.00483001	0.00726381	0.517321	0.756708
2-3-dinor-8-iso-PGF2a	A+T+N+ vs A+T+N_	0.00821361	0.00907171	0.000858102	0.00129334	0.518823	0.756708
2-3-dinor-8-iso-PGF2a	A_T_N_ vs A+T+N+	0.00749805	0.00821361	0.00071556	0.00109119	0.522526	0.756708
8-iso-PGE1	A_T_N_ vs A+T_N_	0.00586647	0.00564697	-0.000219498	0.000345774	0.532402	0.756708
PGE2	A+T+N+ vs A+T+N_	0.0125805	0.0133839	0.000803441	0.0012529	0.532498	0.756708
PGF2a	A+T+N+ vs A+T+N_	0.0580045	0.0552013	-0.00280323	0.00458548	0.554023	0.761862
PGF2a	A_T_N_ vs A+T+N_	0.0530521	0.0552013	0.0021492	0.00401821	0.60916	0.761862
8-iso-PGF2a (15-F2t-IsoP)	A_T_N_ vs A+T+N+	0.0334236	0.0304551	-0.00296855	0.00583065	0.6164	0.761862
8-12-iso-iPF2a VI	A_T_N_ vs A+T+N+	0.0305248	0.0322273	0.00170247	0.00332698	0.617856	0.761862
5-iPF2a VI	A_T_N_ vs A+T_N_	0.00870441	0.00800576	-0.00069865	0.00138518	0.620452	0.761862
8-iso-PGE1	A+T+N+ vs A+T_N_	0.00586256	0.00564697	-0.000215594	0.000426481	0.620776	0.761862
PGA2	A+T_N_ vs A+T+N_	0.0960885	0.0993715	0.00328296	0.00712385	0.65308	0.768217
8-iso-PGA1	A_T_N_ vs A+T+N+	0.122189	0.119959	-0.00223008	0.00507693	0.665001	0.768217
PGE2	A+T+N+ vs A+T_N_	0.0125805	0.012126	-0.000454452	0.0010857	0.682803	0.768217
8-iso-PGF2a (15-F2t-IsoP)	A+T+N+ vs A+T_N_	0.0304551	0.0276753	-0.00277974	0.00667881	0.682859	0.768217
8-iso-PGA1	A_T_N_ vs A+T+N_	0.122189	0.119415	-0.0027738	0.00747567	0.717047	0.790216
PGE2	A_T_N_ vs A+T_N_	0.012319	0.012126	-0.000192931	0.000680487	0.779492	0.841851
PGE2	A_T_N_ vs A+T+N+	0.012319	0.0125805	0.000261521	0.00100145	0.799613	0.846649
5-iPF2a VI	A+T+N+ vs A+T+N_	0.0105634	0.010819	0.000255603	0.00199036	0.900687	0.935328
8-iso-PGA1	A+T+N+ vs A+T+N_	0.119959	0.119415	-0.000543723	0.00671075	0.937335	0.955021
8-iso-PGE1	A_T_N_ vs A+T+N+	0.00586647	0.00586256	-3.90361e-06	0.000401606	0.99239	0.99239

## Sheet: Sup.Table10
Association of metabolites in cerebrospinal fluid with APOE ε2 carriers (APOE ε3 as reference)
	ACE cohort			Heidelberg/Mannheim samples			Meta-analysis
Metabolite	β	SE	P-value	β	SE	P-value	β	SE	Direction	P-value	FDR
PGA2	-0.295	0.235	0.213	0.309	0.516	0.557	-0.191	0.214	-+	0.371	0.557
PGE2	-0.32	0.254	0.212	-0.691	0.595	0.263	-0.377	0.234	--	0.107	0.253
PGF2α	-0.029	0.218	0.895	0.445	0.44	0.327	0.064	0.195	-+	0.742	0.808
2-3-dinor-8-iso-PGF2α	0.502	0.23	0.032	0.271	0.532	0.617	0.466	0.211	++	0.027	0.123
5-iPF2α VI	0.369	0.262	0.162	0.349	0.479	0.477	0.364	0.23	++	0.112	0.253
8-iso-PGA1	0.302	0.334	0.368	-0.05	0.538	0.927	0.204	0.284	+-	0.472	0.606
8-iso-PGE1	0.01	0.302	0.974	-0.273	0.513	0.602	-0.063	0.26	+-	0.808	0.808
8-iso-PGF2α (15-F2t-IsoP)	0.241	0.227	0.292	0.272	0.437	0.542	0.247	0.201	++	0.219	0.394
8-12-iso-iPF2α VI	0.639	0.311	0.044	0.5	0.462	0.296	0.595	0.258	++	0.021	0.123
Association of metabolites in cerebrospinal fluid with APOE ε4 carriers (APOE ε3 as reference)
	ACE cohort			Heidelberg/Mannheim samples			Meta-analysis
Metabolite	β	SE	P-value	β	SE	P-value	β	SE	Direction	P-value	FDR
PGA2	0.153	0.138	0.27	-0.269	0.34	0.435	0.093	0.128	+-	0.466	0.981
PGE2	0.108	0.167	0.516	-0.351	0.346	0.318	0.022	0.15	+-	0.884	0.981
PGF2α	0.008	0.119	0.947	-0.093	0.346	0.79	-0.003	0.112	+-	0.981	0.981
2-3-dinor-8-iso-PGF2α	-0.004	0.12	0.972	0.207	0.33	0.535	0.021	0.113	-+	0.856	0.981
5-iPF2α VI	0.113	0.154	0.464	-0.195	0.314	0.539	0.053	0.138	+-	0.7	0.981
8-iso-PGA1	-0.249	0.175	0.157	-0.085	0.341	0.805	-0.215	0.156	--	0.168	0.981
8-iso-PGE1	-0.175	0.187	0.352	0.085	0.414	0.838	-0.131	0.17	-+	0.443	0.981
8-iso-PGF2α (15-F2t-IsoP)	0.054	0.135	0.691	-0.23	0.301	0.451	0.006	0.123	+-	0.959	0.981
8-12-iso-iPF2α VI	0.158	0.172	0.359	-0.002	0.299	0.994	0.118	0.149	+-	0.427	0.981
Association of metabolites in cerebrospinal fluid with APOE ε4 (APOE ε2 as reference)
	ACE cohort			Heidelberg/Mannheim samples			Meta-analysis
Metabolite	β	SE	P-value	β	SE	P-value	β	SE	Direction	P-value	FDR
8-iso-PGA1	-0.664	0.336	0.054	-0.313	0.633	0.627	-0.587	0.297	--	0.048	0.426
2,3-dinor-8-iso-PGF2α	-0.395	0.234	0.098	-0.136	0.557	0.81	-0.356	0.216	--	0.099	0.426
5-iPF2a VI	-0.297	0.321	0.36	-0.472	0.532	0.388	-0.343	0.275	--	0.212	0.426
8,12-iso-iPF2α VI	-0.383	0.374	0.31	-0.354	0.524	0.51	-0.373	0.304	--	0.22	0.426
PGA2	0.434	0.253	0.092	-0.573	0.584	0.341	0.275	0.232	+-	0.237	0.426
PGE2	0.26	0.392	0.51	0.347	0.586	0.562	0.287	0.326	++	0.378	0.568
8-iso-PGF2α (15-F2t-IsoP)	-0.071	0.27	0.795	-0.629	0.599	0.309	-0.165	0.246	--	0.503	0.646
8-iso-PGE1	-0.131	0.415	0.753	-0.122	0.809	0.882	-0.129	0.369	--	0.727	0.776
PGF2α	0.125	0.214	0.563	-0.595	0.671	0.389	0.058	0.204	+-	0.776	0.776
Results variation of metabolites between APOE ε4 versus APOE ε3 versus APOE ε2 carriers (Ajudtsed ANOVA)
Metabolite name	Statistics	P-value
PGA2	1.638	0.198
PGE2	0.416	0.66
PGF2a	0.27	0.764
2-3-dinor-8-iso-PGF2a	2.934	0.057
5-iPF2a VI	1.177	0.311
8-iso-PGA1	2.091	0.128
8-iso-PGE1	0.008	0.992
8-iso-PGF2a (15-F2t-IsoP)	0.383	0.682
8-12-iso-iPF2a VI	1.834	0.164

[truncated: 2 more sheets: Sup.Table11, Sup.Table12]
